# Supplementary material for: A Data-Driven Approach for Interpretable and Efficient Predictive Modeling: A Case Study in SARS-CoV-2 Protease Inhibitor Discovery Through Feature Selection
Source: Pharmaceuticals (Basel). 2026 Mar 18;19(3):498. doi: 10.3390/ph19030498 (PMC13029608; doi:10.3390/ph19030498)
Supplement: Supplementary file 1 [file pharmaceuticals-19-00498-s001.zip › Supplementary File S1.csv]

canonical_smiles	pIC50
Cc1noc(C)c1CN1C(=O)C(=O)c2cc(C#N)ccc21	5.142667504
O=C1C(=O)N(Cc2ccc(F)cc2Cl)c2ccc(I)cc21	5.026872146
O=C1C(=O)N(CC2COc3ccccc3O2)c2ccc(I)cc21	4.869666232
O=C1C(=O)N(Cc2cc3ccccc3s2)c2ccccc21	4.882397308
O=C1C(=O)N(Cc2cc3ccccc3s2)c2c1cccc2[N+](=O)[O-]	5.698970004
O=C1C(=O)N(Cc2cc3ccccc3s2)c2c(Br)cccc21	5.608773924
O=C1C(=O)N(Cc2cc3ccccc3s2)c2ccc(F)cc21	5.316952962
O=C1C(=O)N(Cc2cc3ccccc3s2)c2ccc(I)cc21	5.622276395
O=C1C(=O)N(Cc2cc3ccccc3s2)c2cccc(Cl)c21	4.950781977
O=C1C(=O)N(C/C=C/c2cc3ccccc3s2)c2ccc(I)cc21	4.628932138
O=C(Nc1ccc(Cl)cc1)c1ccc(CN2C(=O)C(=O)c3cc(I)ccc32)s1	4.900664722
O=C1C(=O)N(Cc2ccc(C(=O)N3CCCCC3)s2)c2ccc(I)cc21	4.756961951
CCOC(=O)/C=C/[C@H](C[C@@H]1CCNC1=O)NC(=O)[C@@H](CC(=O)[C@@H](NC(=O)c1cc(C)on1)C(C)C)Cc1ccccc1	4.346787486
CCOC(=O)/C=C/[C@H](C[C@@H]1CCNC1=O)NC(=O)[C@H](CC=C(C)C)CC(=O)[C@@H](NC(=O)c1cc(C)on1)C(C)C	4.15490196
CCCCN1C(=O)C(=O)c2cc(I)ccc21	4.180456064
NC(=O)c1ccc2c(c1)C(=O)C(=O)N2Cc1ccc2ccccc2c1	6.431798276
NC(=O)c1ccc2c(c1)C(=O)C(=O)N2Cc1ccccc1	4.903089987
CCCCN1C(=O)C(=O)c2cc(C(N)=O)ccc21	4.721246399
CCCN1C(=O)C(=O)c2cc(C(N)=O)ccc21	4.602059991
CN1C(=O)C(=O)c2cc(C(N)=O)ccc21	4.148741651
O=C1C(=O)N(Cc2ccc3ccccc3c2)c2ccc(I)cc21	5.958607315
O=C1C(=O)N(Cc2ccccc2)c2ccc(I)cc21	4.301029996
O=C(CSc1nccc(-c2csc(-c3ccccc3)n2)n1)Nc1cc(Cl)cc(Cl)c1	5.520000247
COc1cccc(-c2nc(SCC(=O)Nc3ccc([N+](=O)[O-])cc3)nc(O)c2C#N)c1	3.520000003
CCOC(=O)c1cnc(SCC(=O)Nc2ccc([N+](=O)[O-])cc2)nc1N	3.600000005
COC(OC)c1cc(O)nc(SCC(=O)Nc2ccc(C(F)(F)F)cc2)n1	3.69000001
Cc1cc(O)nc(SCC(=O)Nc2cc(Cl)ccc2Oc2ccccc2)n1	4
CCC(Sc1nc(O)c(C#N)c(-c2cccc(OC)c2)n1)C(=O)Nc1ccc(C(C)=O)cc1	4.21999999
COc1ccc(NC(=O)CSc2nc(O)cc(-c3ccccc3)n2)cc1OC	4.33999999
CC(C)c1ccc(NC(=O)CSc2nccc(-c3cccs3)n2)cc1	4.389999976
O=C(CSc1nccc(-c2cc(-c3ccccc3Cl)no2)n1)Nc1ccc(Cl)cc1	4.820000071
O=C(CSc1nccc(-c2cc(-c3ccc(Cl)cc3Cl)no2)n1)Nc1ccc(C(F)(F)F)cc1	4.820000071
CSc1sc(-c2nc(C)cs2)c(C)c1-c1ccnc(SCC(=O)Nc2ccccc2Cl)n1	4.920000157
Cc1nc(SCC(=O)Nc2ccc([N+](=O)[O-])cc2)nc(O)c1C	3
Cc1cc(C(F)(F)F)nc(SCC(=O)Nc2ccc(Cl)cc2F)n1	3.300000003
COc1ccc(-c2ccnc(SCC(=O)Nc3ccc(C(C)C)cc3)n2)cc1	3.389999998
CC(C)(C)c1ccc(NC(=O)CSc2nc(O)c(C#N)c(C3CCCCC3)n2)cc1	3.449999999
CC(Sc1nc(O)c(C#N)c(-c2ccccc2)n1)C(=O)Nc1ccc(Cl)cc1	3.520000003
CCOc1ccc(N2C(=O)CC(Sc3nc(C)cc(C)n3)C2=O)cc1	3.520000003
N#Cc1c(O)nc(SCC(=O)Nc2cccc(C(F)(F)F)c2)nc1-c1ccccc1	3.69000001
CCCCc1ccc(NC(=O)CSc2nc(O)c(C#N)c(C3CCCCC3)n2)c(C)c1	3.69000001
CC(C)c1ccc(NC(=O)CSc2nccc(-c3csc(COc4ccccc4Cl)n3)n2)cc1	3.69000001
Cc1cc(O)nc(SCC(=O)Nc2ccc(Oc3ccc(Cl)cc3)cc2)n1	3.69000001
COc1cccc(-c2nc(SCC(=O)Nc3ccc(C(C)=O)cc3)nc(O)c2C#N)c1	4.21999999
COc1cccc(-c2nc(SCC(=O)Nc3ccc(S(N)(=O)=O)cc3)nc(O)c2C#N)c1	4.389999976
CCCc1cc(O)nc(SCC(=O)Nc2ccc(Cl)cc2)n1	4.51999996
O=C(CSc1nccc(-c2cc(-c3ccccc3)no2)n1)Nc1ccc(Cl)cc1	4.820000071
Cc1nc(-c2nc(-c3ccnc(SCC(=O)Nc4ccc(Cl)cc4)n3)cs2)cs1	4.84999986
CSc1sc(-c2nc(C)cs2)c(C)c1-c1ccnc(SCC(=O)Nc2ccc(Cl)cc2)n1	4.950000176
Cn1nc(-c2ccc(-c3ccnc(SCC(=O)Nc4ccc(Cl)cc4)n3)s2)cc1C(F)(F)F	5
O=C(Oc1ccc(S(=O)(=O)c2ccc(OC(=O)C(Cl)=C(Cl)Cl)cc2)cc1)C(Cl)=C(Cl)Cl	6.645757491
Nc1ncc(S(=O)(=O)c2ccc(Cl)cc2)c(N)n1	5.22184875
O=[N+]([O-])c1cc(C(F)(F)F)ccc1S(=O)(=O)c1ccc(Cl)cc1	4.920818754
Cc1nc(S(=O)(=O)c2ccccc2)c(C#N)c(C)c1[N+](=O)[O-]	4.886056648
Cc1ccc(S(=O)(=O)c2nc(C)c([N+](=O)[O-])c(C)c2C#N)cc1	4.886056648
O=[N+]([O-])c1ccc(S(=O)(=O)c2ccc(Cl)cc2)[n+]([O-])c1	4.823908741
CCOC(=O)/C(C#N)=C/Nc1ccc(S(=O)(=O)c2ccc(/N=C/C(C#N)=C(\O)OCC)cc2)cc1	4.795880017
O=C(O)c1ccc(S(=O)(=O)c2cc(Br)c(O)c(Br)c2)cc1	4.795880017
CC(=O)c1ccccc1S(=O)(=O)c1ccccc1C(=O)O	4.795880017
O=[N+]([O-])c1ccc(S(=O)(=O)c2ccc([N+](=O)[O-])cc2)cc1	4.602059991
CCOC(=O)C(=CNc1ccc(S(=O)(=O)c2ccc(/N=C/C(C(=O)OCC)=C(\O)OCC)cc2)cc1)C(=O)OCC	4.494850022
O=C(Sc1nnc(C(F)(F)F)[nH]1)c1ccc(C#Cc2ccccc2)o1	5.522878745
Cc1noc(NC(=O)c2ccc(-c3cc(C(F)(F)F)nn3C)s2)c1[N+](=O)[O-]	5.301029996
Cc1oc(C(C)(C)C)cc1-c1cc(NS(=O)(=O)c2cccs2)[nH]n1	5
CSc1[nH]nc(NC(=O)c2cccs2)c1S(=O)(=O)c1ccccc1	4.823908741
CC1(C)CC(=O)c2c(NCc3ccco3)sc(C#N)c2C1	4.795880017
CSc1nn(-c2c([N+](=O)[O-])c(C)nn2C)c(-c2cccs2)c1C#N	4.744727495
O=S(=O)(Cc1[nH]c(-c2ccc(Cl)s2)c[s+]1)c1cccs1.[Br-]	4.744727495
Cc1nn(C)c(NCc2ccc(-c3cccs3)s2)c1[N+](=O)[O-]	4.698970004
O=C(Cc1nccs1)c1nccs1	4.397940009
Cc1cc(S(=O)(=O)c2c([N+](=O)[O-])cc(C(F)(F)F)cc2[N+](=O)[O-])c(Cl)cc1Cl	6.022878745
O=C(Oc1cncc(Cl)c1)c1ccco1	7.22184875
O=C(Oc1cncc(Cl)c1)c1ccc(-c2ccc(Cl)cc2)o1	7.200659451
COc1cccc(C(=O)Oc2cncc(Cl)c2)c1	5.618521083
O=C(Oc1cncc(Cl)c1)c1cscn1	6.568636236
O=C(Oc1cncc(Cl)c1)c1cc2ccccc2s1	7.022276395
O=C(Oc1cncc(Cl)c1)c1cc2ccccc2[nH]1	6.687086643
O=C(Oc1cncc(Br)c1)c1ccco1	6.801029996
O=C(Oc1cncc(Cl)c1)c1cc2ccccc2o1	7.269551079
Cc1coc2c1C(=O)C(=O)c1c-2ccc2c1CCCC2(C)C	4.050122296
Cc1coc2c1C(=O)C(=O)c1c-2ccc2c1CCCC2(C)CO	4.605548319
COC(=O)[C@@]1(C)CCCc2c1ccc1c2C(=O)C(=O)c2c(C)coc2-1	4.675717545
C[C@H]1COC2=C1C(=O)C(=O)c1c2ccc2c1CCCC2(C)C	3.64454848
Cc1coc2c1C(=O)C(=O)c1c-2ccc2c(C)cccc12	4.412289035
Cc1cccc2c3c(ccc12)C1=C(C(=O)C3=O)[C@@H](C)CO1	4.841637508
CC(C)C1=Cc2ccc3c(c2C(=O)C1=O)CCCC3(C)C	4.675717545
