# Supplementary material for: A Data-Driven Approach for Interpretable and Efficient Predictive Modeling: A Case Study in SARS-CoV-2 Protease Inhibitor Discovery Through Feature Selection
Source: Pharmaceuticals (Basel). 2026 Mar 18;19(3):498. doi: 10.3390/ph19030498 (PMC13029608; doi:10.3390/ph19030498)
Supplement: Supplementary file 1 [file pharmaceuticals-19-00498-s001.zip › Supplementary File S2.csv]

canonical_smiles	pIC50
CN(C)CCCN1C(=C(C2=NC3=CC=CC=C3N=C21)C4=NC5=CC=CC=C5N4)N	7.886312013
CC(C)OC(=O)C1=NC=C2C(=C1COC)C3=C(N2)C=CC=C3OC4=CC=C(C=C4)Cl	7.710825599
C1=CC=C(C=C1)CN2C(=O)N(SC2=O)C3=CC=CC4=CC=CC=C43	6.844921126
Brc1cc(C(=O)NN=Cc2c3c(ccc2O)cccc3)cnc1	6.235558616
CCOC(=O)C(CCC1=CC=CC=C1)NC(C)C(=O)N2CC3=CC(=C(C=C3CC2C(=O)O)OC)OC	4.8061
s1c(NC(=O)/C=C/c2sccc2)c(c(c2ccccc2)c1)C(=O)O	5.282412703
CC1=CC=C(C=C1)SC2=NC=CC=N2	5.017585348
C1CN2C(=NN=C2C(F)(F)F)CN1C(=O)CC(CC3=CC(=C(C=C3F)F)F)N	5.0851
Cc2cc(C(F)(F)F)nc(SC(C)C(=O)Nc1ccc(Cl)cc1F)n2	3.301029996
CCOC(=O)CNC(C1CCCCC1)C(=O)N2CCC2C(=O)NCC3=CC=C(C=C3)C(=NO)N	4.5827
CCC(SC2=NC(c1cccc(OC)c1)=C(C#N)C(O)N2)C(=O)Nc3ccc(C(C)=O)cc3	4.22184875
O(c1cc2ncn(c2cc1)C)C(=O)c1ccc(cc1)C	4.894421696
[O-][n+]1n(c(c2c1cccc2)C(=O)c1ccc(cc1)C)CCC(=O)N	5.028863371
O(CN(c1c(CC)cccc1CC)C(=O)Cn1nnc2c1cccc2)C	4.392491363
ClCC(=O)N1N=C(CC1c1occc1)c1oc(cc1)C	5.284414448
COc4ccc(CC(=O)N[C@H](CC(C)C)C(=O)N[C@@H](C[C@@H]1CCNC1=O)C(=O)c3nc2ccccc2s3)cc4	4.366531544
CC(C)C[C@@H](NC(=O)COc1ccccc1)C(=O)N[C@@H](C[C@@H]2CCNC2=O)C(=O)c4nc3ccccc3s4	4.619788758
CC(C)C[C@@H](NC(=O)[C@@H](NC(=O)COc1ccccc1)C(C)C)C(=O)N[C@@H](C[C@@H]2CCNC2=O)C(=O)c3nccs3	3.677780705
N=C(N)c5ccc4cc3nc(C(=O)c2nc1ccc(C(=N)N)cc1[nH]2)[nH]c3cc4c5	7.1098
C1=CC2=C(C3=C(C=CC=N3)C=C2)N=C1	6.9467
S(CC(=O)Nc1nonc1[N+](=O)[O-])c1ncccc1	5.150703459
COc4cccc5[nH]c(C(=O)N[C@H](CC(C)C)C(=O)N[C@@H](C[C@@H]1CCNC1=O)C(=O)c3nc2ccccc2s3)cc45	5.73076828
C1=CC=C(C=C1)C(C2=CC=CC=C2)(C3=CC=CC=C3Cl)N4C=CN=C4	5.8697
CC(C)C[C@@H](NC(=O)COc1ccccc1)C(=O)N[C@@H](C[C@@H]2CCNC2=O)C(=O)c4nc3ccccc3s4	4.677780705
CC(=O)NC1=C2C=CC=NC2=C3C(=C1)C=CC=N3	6.0815
C1=CC=C2C(=C1)C(=O)C(=C(C2=O)SCCO)SCCO	4.74641971
O=C(CSc3nccc(c2csc(c1ccccc1)n2)n3)Nc4cc(Cl)cc(Cl)c4	5.522878745
CC1(C2C1C(N(C2)C(=O)C(C(C)(C)C)NC(=O)NC(C)(C)C)C(=O)NC(CC3CCC3)C(=O)C(=O)N)C	5.384049948
COC1=CC=CC=C1OCCNCC(COC2=CC=CC3=C2C4=CC=CC=C4N3)O	5.7136
Fc1c(N2C(=O)C(=Cc3c4c(n(CC(=O)N5CCOCC5)c3)cccc4)C(=O)NC2=O)cccc1	4.465009866
O=Cc1c(nn(Cc2ccccc2)c1)c1cccnc1	5.141823862
CC(C)COc4cccc5[nH]c(C(=O)N[C@H](CC(C)C)C(=O)N[C@@H](C[C@@H]1CCNC1=O)C(=O)c3nc2ccccc2s3)cc45	5.283996656
C1CC1COC2=C(C=CC(=C2)C(=O)NC3=C(C=NC=C3Cl)Cl)OC(F)F	5.8508
CC(C)C[C@@H](NC(=O)[C@@H](NC(=O)CNCc1ccccc1)C(C)C)C(=O)N[C@@H](C[C@@H]2CCNC2=O)C(=O)c4nc3ccccc3s4	5.124938737
C#CC[C@@H](NC(=O)/C=C/c1ccccc1)C(=O)N[C@@H](C[C@@H]2CCNC2=O)C(=O)C(=O)NCc3ccccc3	4.971428747
ClCC(=O)N1N=C(CC1c1ccc(cc1)C)c1sccc1	5.377578726
CC(Sc2nc(C1CCCCC1)c(C#N)c(=O)[nH]2)C(=O)Nc3ccc(C(C)(C)C)cc3	3.455931956
CNCCON=C1C2=CC=CC=C2C=CC3=CC=CC=C31	5.9747
COc4cccc(NCC(=O)N[C@H](CC(C)C)C(=O)N[C@@H](C[C@@H]1CCNC1=O)C(=O)c3nc2ccccc2s3)c4	5
Brc1cc(c(OC(=O)c2occc2)cc1)C(=O)/C=C/c1c(OC)cccc1	5.048711063
CC(=O)N[C@H](C(=O)N[C@H](CC(C)C)C(=O)N[C@@H](C[C@@H]1CCNC1=O)C(=O)c2nccs2)C(C)C	4.619788758
CC(C)C[C@@H](NC(=O)[C@@H](NC(=O)COc1cccnc1)C(C)C)C(=O)N[C@@H](C[C@@H]2CCNC2=O)C(=O)c4nc3ccccc3s4	5.537602002
s1nnc(C(=O)N(C(C(=O)NC2CCCC2)c2cccnc2)c2ccc(C(C)C)cc2)c1	4.550907469
Brc1cc(C2N(CCc3c2cc(OC)c(OC)c3)C(=O)CCl)c(F)cc1	5.005287015
Brc1cc(c(OC(=O)c2occc2)cc1)C(=O)/C=C/c1ccc(cc1)C	4.950898322
CC1([C@H]([C@H](C2=C(O1)C(=O)C3=CC=CC=C3C2=O)NCC4=CC=CC=C4)O)C	5.036212173
CC1=CC(=C(C2=C1C=CC=N2)O)Br	5.9281
CCOc3ccc(N2C(=O)CC(Sc1nc(C)cc(C)n1)C2=O)cc3	3.522878745
C1=CC=C2C(=C1)C3=C(N2)C4=[N+](C=C3)C5=CC=CC=C5C4=O.[Cl-]	5.001740662
Cn4nc(C3CCC(c2ccnc(SCC(=O)Nc1cccc(Cl)c1)n2)S3)cc4C(C)(C)C	5
CC(C)c3ccc(NC(=O)CSc2nccc(c1cccs1)n2)cc3	4.22184875
C1=CC2=C(C=C1C3=CN=C(C=C3)F)NC4=C2C=NC=C4	6.3767
C1=CC(=CC=C1NC(=NC(=NCCCCCCN=C(N)N=C(N)NC2=CC=C(C=C2)Cl)N)N)Cl	5.8697
C1=CC=C(C=C1)C2=CC(=O)C3=C(O2)C=C(C(=C3O)O)O	6.026872146
CC(C)C[C@@H](NC(=O)[C@@H](NC(=O)OCc1ccc(N(=O)=O)cc1)C(C)C)C(=O)N[C@@H](C[C@@H]2CCNC2=O)C(=O)c3nccs3	4.443697499
Brc1cc(c(OC(=O)c2occc2)cc1)C(=O)/C=C/c1c(F)cccc1	5.147459014
Brc1c(cc(NC(=O)COn2nnc3c2cc(S(=O)(=O)C)cc3)cc1)C	4.873901077
C1=CC=C2C=C(C=CC2=C1)C3=CC4=C(NC=C4C5=CC=C(C=C5)CC(=O)O)N=C3	6.8596
ClCC(=O)N(c1c2c(n(c1)C(=O)C)cccc2)c1ccc([N+](=O)[O-])cc1	4.96569247
CC(C)[C@H](NC(=O)OCc1ccccc1)C(=O)N[C@H](CCC(=O)O)C(=O)N[C@@H](C[C@@H]2CCNC2=O)C(=O)c3nccs3	3.585026652
s1c2c(nc1)ccc(c2)C(=O)O	4.915602481
C1=CN(C=C1)CCOC2=CC3=C(C=C2)NC=C3	6.0089
ClCC(=O)N(CCc1ccccc1)CCc1ccccc1	4.787785753
CC(C)C[C@@H](NC(=O)c2nc1c(O)cccc1[nH]2)C(=O)N[C@@H](C[C@@H]3CCNC3=O)C(=O)c5nc4ccccc4s5	5.886056648
O=C(CSc3nccc(c2cc(c1ccccc1)no2)n3)Nc4ccc(Cl)cc4	4.823908741
Brc1ccc(C(=O)Cn2nnc3c2cccc3)cc1	5.39653084
CCOC(=O)c2cnc(SCC(=O)Nc1ccc(N(=O)=O)cc1)nc2N	3.602059991
C1=CC2=C(C=C1I)/C(=C/C3=CC(=C(C(=C3)Br)O)Br)/C(=O)N2	4.667157733
C1=CN=C(N=C1)C2=CC=C(C=C2)Br	6.156767222
CC(C)C[C@@H](NC(=O)c2cc1c(O)cccc1[nH]2)C(=O)N[C@@H](C[C@@H]3CCNC3=O)C(=O)c5nc4ccccc4s5	5.823908741
C1=CC=C(C=C1)COC(=O)C2=CC=CC=C2	5.8387
O=C(N1CCN(CC1)c1ccccc1)c1c2c([nH]c(=O)c1)cccc2	5.002395213
O=C(CSc3nccc(c2cc(c1ccccc1Cl)no2)n3)Nc4ccc(Cl)cc4	4.823908741
S1c2c(N(c3c1cccc3)C(=O)Sc1sc(nn1)C)cccc2	4.981008405
Cc1cc(C(F)(F)F)ccc1NC(=O)CSc3nc(c2ccccc2)c(C#N)c(=O)[nH]3	3.698970004
COc3cccc(c2nc(SC(C)C(=O)Nc1ccc(N(=O)=O)cc1)[nH]c(=O)c2C#N)c3	3.522878745
CCC(C)SSC1=NC=CN1	4.669789215
ClCC(=O)Nc1sc(c(c1C(=O)c1ccccc1)C)C	4.933785925
Clc1c([N+](=O)[O-])cc(/C=C/C(=O)NCc2cccnc2)cc1	4.555720936
CC(C)(C)NC(=O)C1CN(CCN1CC(CC(CC2=CC=CC=C2)C(=O)NC3C(CC4=CC=CC=C34)O)O)CC5=CN=CC=C5	4.4827
CC(C)C[C@@H](NC(=O)[C@@H](NC(=O)Oc1ccccc1)C(C)C)C(=O)N[C@@H](C[C@@H]2CCNC2=O)C(=O)c3nccs3	4.070581074
CSC2SC(c1nc(C)cs1)C(C)C2c4ccnc(SCC(=O)Nc3ccccc3Cl)n4	4.920818754
CC1=C(C=C(C=C1)N2C(=O)C(=C(N2)C)N=NC3=CC=CC(=C3O)C4=CC(=CC=C4)C(=O)O)C.C(CO)N.C(CO)N	4.667157733
CC(C)C1=NC(=CS1)CN(C)C(=O)NC(C(C)C)C(=O)NC(CC2=CC=CC=C2)CC(C(CC3=CC=CC=C3)NC(=O)OCC4=CN=CS4)O	4.5935
CCCc2cc(O)nc(SCC(=O)Nc1ccc(Cl)cc1)n2	4.522878745
COc5ccc4[nH]c(C(=O)N[C@H](CC(C)C)C(=O)N[C@@H](C[C@@H]1CCNC1=O)C(=O)c3nc2ccccc2s3)cc4c5	5.337242168
CCN(CC)C(=S)SSC(=S)N(CC)CC	5.029188389
CN(C)CCCSC1=CC=CC=C1NC(=O)/C=C/C2=CC=CC=C2	3.90333326
CC(C)c4ccc(NC(=O)CSC3=NC(c2csc(COc1ccccc1Cl)n2)=CCN3)cc4	3.698970004
CC3C=C(O)N=C(SCC(=O)Nc2ccc(Oc1ccc(Cl)cc1)cc2)N3	3.698970004
O=C(NC(CC)(C)C)C(N(c1ccc(NC(=O)C)cc1)C(=O)Cn1nnc2c1cccc2)c1n(ccc1)C	5.201487467
S(=O)(=O)(N1CCN(CC1)C(=O)c1c2c([nH]c(=O)c1)cccc2)c1c(c(cc(c1C)C)C)C	5.315693354
COc1ccc2c(c1)[nH]c3c(C)nccc23	6.3098
Fc1ccc(NC(=O)C(N(C2CC2)C(=O)Cn2nnc3c2cccc3)c2cc(OC)ccc2)cc1	4.477736634
Nc5nc4cc3NC(Nc2ccc1ccccc1c2)Nc3cc4c(=O)[nH]5	6.3187
O=C(N1CCN(CC1)c1c(c(ccc1)C)C)c1c2c([nH]c(=O)c1)cccc2	5.176525771
COC(OC)c2cc(O)nc(SCC(=O)Nc1ccc(C(F)(F)F)cc1)n2	3.698970004
CC(C)C[C@@H](NC(=O)c2cc1ccccc1[nH]2)C(=O)N[C@@H](C[C@@H]3CCNC3=O)C(=O)c5nc4ccccc4s5	5.823908741
CC1=C(C=CC=C1O)C(=O)NC(CSC2=CC=CC=C2)C(CN3CC4CCCCC4CC3C(=O)NC(C)(C)C)O	3.8409
C1=CC=C2C(=C1)NC(=N2)CC3=NC4=C(N3)C=C(C=C4)C(=N)N	5.8559
s1cc(C(N(c2c(cc(cc2C)C)C)C(=O)Cn2nnc3c2cccc3)C(=O)NC(C)(C)C)cc1	5.537003388
CSC2SC(c1nc(C)cs1)C(C)C2c4ccnc(SCC(=O)Nc3cccc(Cl)c3)n4	4.958607315
ClCC(=O)N1N=C(CC1c1cc(OC)c(OC)cc1)c1sccc1	5.638461029
ClCC(=O)N1NC(C(=O)C1c1ccc(OC)cc1)c1c2c([nH]c1)cccc2	4.844575319
c1cc2c(cc1Cl)cc([nH]2)C(=O)NCCOCCOCCNC(=O)c3cc4cc(ccc4[nH]3)Cl	6.301
